# Supplementary material for: Diagnostic Markers of User Experience, Play, and Learning for Digital Serious Games: A Conceptual Framework Study
Source: JMIR Serious Games. 2019 Jul 16;7(3):e14620. doi: 10.2196/14620 (PMC6664662; doi:10.2196/14620)
Supplement: Multimedia Appendix 2 [file games_v7i3e14620_app2.xlsx]

## Sheet: Scoring
SERIOUS GAMES MARKERS SCORING PROTOCOL
		This scoring protocol will help you determine if the application you are testing is, or is not, a serious game. Please follow the instructions below and score your results accordingly.
			Present
		Instructions: Play the game and score the following questions on a binary scale as Present (1) or Not Present (0). There are three clusters of markers to test for – UX, Play, and Learning. Scores are auto-calculated in the Report tab.	Not Present
		User Experience Cluster	Score
	U1	Limits: The game attempts to govern how users should play, in accordance with the developer’s intent, and discourages styles that circumvent its overall purpose. It also refers to constraining the player within the play area to avoid unintended bugs.
	U2	Feedback: For most of the time, the game responds to actions taken by the player, confirming to the player that the said action had taken place. It typically refers to auditory or visual cues in response to all actions, no matter how inconsequential, such as clicks or bumps when interacting with objects.
	U3	Scaffolding: The game gradually increases the intensity of mechanics that directly influence player impressions and feelings toward it in the moment of play. It also refers to the gradual introduction of new mechanics across time, if such mechanics are available.
	U4	Affordance: Actions or purposes available to the player should be affordable, in that the game makes clear how the presented options are to be used, or such that the player will be able to figure out how options are to be used. Does not apply to puzzle-based games or objectives that require significant cognitive input.
	U5	Transparency: Options available to the player, in both gameplay and the game’s user interface, require little to no thought to discern their purpose. Does not apply to mechanics designed to assess levels of competencies and novel mechanics accompanied by dedicated explanations.
	U6	Consistency: Game manages its interactions with the player in a mostly consistent manner, inclusive of predictable outcomes when using external instruments (mice, keyboards, etc) to interact with the game.
		Play Cluster	Score
	P1	Relevance: The game’s overall themes, style, genre, and design should be known to professionally applicable to its target audience at the time of publication.
	P2	Objectives: The game possessed explicit overarching or instance-specific purposes for the player to attain.
	P3	Possibility: The game should introduce more substance, usually new game content, events, and features, over time. These may include new methods to overcome challenges, and entirely novel materials or themes within the game.
	P4	Consistency: Methods, controls, game mechanics, and rules for gameplay should display consistency most of the time. Does not consider the actual playable content of the game.
	P5	Scaffolding: The effort or cognitive input required by a player to overcome challenges or content presented by the game should gradually increase as play time increases. Play should begin at a manageable level before increasing in difficulty to maintain challenge and flow. If difficulty is moderated by variations of in-game mechanics, then these mechanics should be gradually introduced.
	P6	Error Friendliness: The game allows for player errors to be made, allows consequences of said errors, and does not bar an action or cease missions upon detection of an incorrect choice.
		Learning Cluster	Score
	L1	Target Outcomes: The game has clear goals or target outcomes it intends to achieve. It can be operationalized as intent to raise latent or constant awareness of a problem. If targeted at behaviors, it can be operationalized as behavioral modification attempts.
	L2	Knowledge: The game contains the knowledge and skills it intends for the player to take in and utilize.
	L3	Relevance: Knowledge or skills present in the game have been set to a standard suitable for the target audience’s learning level and interests, wherein interest is defined as whether the content will be applicable to the said audience.
	L4	Cognitive Load Management: The game supports the player’s exposure to new knowledge and allows for the regular intake of new information. The game ideally seeks to maintain players within the zone of proximal development, avoids overloading the player, and ensures that the pace is not too slow as to induce boredom or disinterest.
	L5	Expectation Defying: The game attempts to prevent players from being conditioned to one stimulus to the point that introducing a second, necessary stimulus has no effect. Operationally, the game avoids monotonous and predictable “learning moments” and takes steps to keep players from knowing what will happen next with regard to learning.
	L6	Assessment: The game features a system to assess player learning improvements with regard to the target learning outcomes. It need not be operationalized as traditional scorecards and may feature as achievement or medal systems. “Total Score” features that lack clarity and specifics do not qualify.

## Sheet: Report
SERIOUS GAMES MARKERS SCORING REPORT
	Game Name:
	Genre:
	Developer:
		1	2	3	4	5	6	Total
	U							0
	P							0		Type
	L							0		UNDEFINED
	Intepretation: A cluster is present its total score is 4 or higher. The number and types of clusters present will determine whether or not the tested application is a serious game.
	· U, P, & L – The tested application is most likely a serious game.
	· U & P – The tested application is most likely an entertainment or recreational game.
	· U & L – The tested application is not a game, and is most likely an e-learning application.
	· P & L – The tested application is likely difficult to use, and cannot readily be categorised as a game or e-learning application.
